# Supplementary material for: tmem33 is essential for VEGF-mediated endothelial calcium oscillations and angiogenesis
Source: Nat Commun. 2019 Feb 13;10:732. doi: 10.1038/s41467-019-08590-7 (PMC6374405; doi:10.1038/s41467-019-08590-7)
Supplement: Supplementary file 14 — Source Data [file 41467_2019_8590_MOESM14_ESM.xlsx]

## Sheet: Figure 1
L - mean ISV length measurements at 30 hpf																																M - %DLAV coverage
control morphants	1	2	3	4	5	6	7	8	9	10	11	12	13	14	15	16	17	18	19	20	21	22	23	24	25	26	27	28	29	30		COMO	1864.48	1802.88	2011.62	2084.64	2025.48	2121.25	1477.05	1981.31	1924	1907.74	1820.88	1974.36	2214.93	2129.32	1916.27	1992.11	2076.33
	133.508	131.639	116.904	120.886	119.595	104.388	107.233	90.1399	95.2825	126.614	128.054	118.045	120.119	96.1893	126.369	127.69	108.128	94.2083	118.592	109.56	114.056	101.377	125.243	95.515	118.55	117.68	128.851	110.98	115.37	106.242			66.176				49.462			137.266								77.206
	128.764	117.068	127.192	110.198	120.473	105.154	108.02	82.1703	86.8582	115.42	116.732	107.608	109.499	87.6848	115.196	116.401	98.5683	85.879	108.107	99.8733	103.972	92.4137	114.17	87.0701	108.068	107.275	117.459	101.168	105.169	96.8489
	126.19	118.244	131.518	121.114	119.369	104.19	107.03	90.3106	95.4629	126.854	128.297	118.268	120.346	96.3714	126.608	127.932	108.333	94.3867	118.817	109.767	114.272	101.569	125.481	95.6958	118.774	117.903	129.095	111.19	115.588	106.443
	125.231	146.749	131.767	122.003	108.815	94.9784	97.5675	90.9733	96.1635	127.785	129.238	119.136	121.23	97.0787	127.537	128.871	109.128	95.0793	119.689	110.573	115.11	102.314	126.401	96.3981	119.646	118.768	130.042	112.006	116.436	107.225
	124.855	98.046	114.878	105.591	104.266	91.0078	93.4887	78.7352	83.2271	110.595	111.852	103.109	104.921	84.0192	110.38	111.534	94.4476	82.2888	103.588	95.6981	99.625	88.5503	109.397	83.4302	103.551	102.791	112.548	96.9381	100.773	92.8002		gaps	66.176	0	0	0	49.462	0	0	137.266	0	0	0	0	0	0	0	77.206	0
	124.855	98.046	114.878	116.909	115.442	100.763	103.51	87.1749	92.1484	122.45	123.842	114.162	116.168	93.0254	122.212	123.49	104.572	91.1095	114.691	105.956	110.304	98.0422	121.124	92.3732	114.65	113.809	124.612	107.329	111.575	102.748			1798.31	1802.88	2011.62	2084.64	1976.02	2121.25	1477.05	1844.05	1924	1907.74	1820.88	1974.36	2214.93	2129.32	1916.27	1914.9	2076.33
	122.364	90.305	132.734	98.3332	97.0994	84.7525	87.0628	73.3234	77.5066	102.993	104.164	96.0223	97.7095	78.2442	102.793	103.868	87.9559	76.6328	96.4676	89.1204	92.7774	82.4639	101.878	77.6957	96.4332	95.7255	104.812	90.2752	93.8464	86.4217		%	0.964507	1	1	1	0.97558	1	1	0.93072	1	1	1	1	1	1	1	0.961244	1
	120.553	81.241	106.982	122.003	104.266	91.0078	93.4887	90.9733	96.1635	127.785	129.238	119.136	121.23	97.0787	127.537	128.871	109.128	95.0793	119.689	110.573	115.11	102.314	126.401	96.3981	119.646	118.768	130.042	112.006	116.436	107.225			96.4507	100	100	100	97.558	100	100	93.072	100	100	100	100	100	100	100	96.1244	100
	118.805	90.305	132.734	107.453	97.0994	84.7525	87.0628	80.1237	84.6949	112.545	113.825	104.928	106.772	85.501	112.327	113.501	96.1133	83.7401	105.414	97.3859	101.382	90.112	111.327	84.9016	105.377	104.603	114.533	98.6478	102.55	94.4368
	118.774	131.639	116.904	105.591	94.8685	82.8053	85.0625	78.7352	83.2271	110.595	111.852	103.109	104.921	84.0192	110.38	111.534	94.4476	82.2888	103.588	95.6981	99.625	88.5503	109.397	83.4302	103.551	102.791	112.548	96.9381	100.773	92.8002		tmem33 MO
	118.071	119.878	127.192	98.3332	120.473	105.154	108.02	73.3234	77.5066	102.993	104.164	96.0223	97.7095	78.2442	102.793	103.868	87.9559	76.6328	96.4676	89.1204	92.7774	82.4639	101.878	77.6957	96.4332	95.7255	104.812	90.2752	93.8464	86.4217			977.336	903.631	988.197	1046.5	978.441	979.287	844.247	992.899	844.247	934.032	928.235	996.703	1022.75	972.335	823.464	1074.24	959.802
	116.216	81.241	106.982	96.0739	106.105	92.6128	95.1375	71.6387	75.7258	100.627	101.771	93.8161	95.4646	76.4465	100.432	101.482	85.935	74.8721	94.2511	87.0728	90.6457	80.5693	99.5373	75.9106	94.2175	93.5261	102.404	88.2011	91.6902	84.436			76	74.967	24.331	126.063	18.111	20.1	105.109	131.575	105.109	238.562	161.208	189.283	100.02	220.466	104.995	102	114.018
	110.515	71.916	104.524	121.114	119.595	104.388	107.233	90.3106	95.4629	126.854	128.297	118.268	120.346	96.3714	126.608	127.932	108.333	94.3867	118.817	109.767	114.272	101.569	125.481	95.6958	118.774	117.903	129.095	111.19	115.588	106.443			45.607	66.483		116.619	114.28	24.166	56.356	170.329	56.356		186.43		123.223	94	86.925		56.036
	106.661	114.721	131.767	78.4123	77.4285	67.5829	69.4252	58.4691	61.8049	82.1282	83.0621	76.5696	77.915	62.3931	81.9689	82.826	70.1373	61.1081	76.9246	71.0659	73.982	65.7579	81.2391	61.9557	76.8972	76.3329	83.5789	71.9868	74.8345	68.9139			50.04	30.594		131.437	186.387		88.566	101.98	88.566				185.785				50.04
	102.835	59.964	85.309	78.4123	77.4285	67.5829	69.4252	58.4691	61.8049	82.1282	83.0621	76.5696	77.915	62.3931	81.9689	82.826	70.1373	61.1081	76.9246	71.0659	73.982	65.7579	81.2391	61.9557	76.8972	76.3329	83.5789	71.9868	74.8345	68.9139			65.3						51.42	87.361	51.42								34.059
	93.716	118.244	119.89	87.4752	86.3777	75.3941	77.4493	65.227	68.9483	91.6206	92.6624	85.4194	86.9204	69.6045	91.4428	92.3991	78.2438	68.171	85.8156	79.2797	82.5328	73.3582	90.6286	69.1165	85.785	85.1554	93.239	80.307	83.4838	76.8789			52.612
	81.704	57.32	95.169	96.0739	94.8685	82.8053	85.0625	71.6387	75.7258	100.627	101.771	93.8161	95.4646	76.4465	100.432	101.482	85.935	74.8721	94.2511	87.0728	90.6457	80.5693	99.5373	75.9106	94.2175	93.5261	102.404	88.2011	91.6902	84.436		gaps	289.559	172.044	24.331	374.119	318.778	44.266	301.451	491.245	301.451	238.562	347.638	189.283	409.028	314.466	191.92	102	254.153
	81.383	71.916	104.524	87.4752	86.3777	75.3941	77.4493	65.227	68.9483	91.6206	92.6624	85.4194	86.9204	69.6045	91.4428	92.3991	78.2438	68.171	85.8156	79.2797	82.5328	73.3582	90.6286	69.1165	85.785	85.1554	93.239	80.307	83.4838	76.8789			687.777	731.587	963.866	672.382	659.663	935.021	542.796	501.654	542.796	695.47	580.597	807.42	613.72	657.869	631.544	972.243	705.649
	72.364	57.32	95.169	107.453	106.105	92.6128	95.1375	80.1237	84.6949	112.545	113.825	104.928	106.772	85.501	112.327	113.501	96.1133	83.7401	105.414	97.3859	101.382	90.112	111.327	84.9016	105.377	104.603	114.533	98.6478	102.55	94.4368		%	0.703726	0.809608	0.975378	0.642505	0.674198	0.954798	0.642935	0.505242	0.642935	0.744589	0.625485	0.810091	0.60007	0.676587	0.766936	0.905049	0.735203
	67.646	59.964	85.309	116.909	115.442	100.763	103.51	87.1749	92.1484	122.45	123.842	114.162	116.168	93.0254	122.212	123.49	104.572	91.1095	114.691	105.956	110.304	98.0422	121.124	92.3732	114.65	113.809	124.612	107.329	111.575	102.748			70.3726	80.9608	97.5378	64.2505	67.4198	95.4798	64.2935	50.5242	64.2935	74.4589	62.5485	81.0091	60.007	67.6587	76.6936	90.5049	73.5203
	109.75	95.7883	114.116	104.891	103.575	90.4044	92.8688	78.2131	82.6753	109.861	111.111	102.426	104.226	83.4621	109.648	110.795	93.8214	81.7432	102.901	95.0636	98.9644	87.9632	108.672	82.877	102.864	102.109	111.802	96.2954	100.105	92.1848
	1	2	3	4	5	6	7	8	9	10	11	12	13	14	15	16	17	18	19	20	21	22	23	24	25	26	27	28	29	30
tmem33 morphants	55.575	48.709	69.845	58.3	62.739	64.3	62.346	77.595	68.69	84.422	127.824	75.448	70.996	44.472	56.949	58.589	68.915	64.927	54.457	56.786	105.032	86.5276	83.836	62.3988	71.8804	72.1121	79.0941	88.8133	73.7128	69.6811
	45.734	65.086	47.251	46.335	64.086	64.3	66.803	80.312	68.69	69.712	107.225	75.448	70.996	54.901	56.949	62.553	68.915	48.922	56.202	52.593	86.361	71.146	68.9329	51.3065	59.1026	59.2931	65.0339	73.0254	60.6093	57.2943
	48.221	66.298	45.871	54.339	48.906	80.147	41.108	111.35	49.864	89.767	117.813	46.327	65.607	54.901	61.778	57.38	51.328	67.442	40.394	61.597	83.348	68.6638	66.5279	49.5165	57.0406	57.2245	62.765	70.4776	58.4947	55.2954
	43.411	61.471	42.494	43.983	30.889	66.351	41.108	111.35	49.864	66.502	121.567	46.327	64.166	45.401	61.778	46.769	51.328	68.316	54.448	71.196	95.041	78.2968	75.8612	56.4633	65.0429	65.2526	71.5704	80.3651	66.701	63.0528
	30.588	68.255	57.476	59.064	64.921	56.583	72.279	105.364	90.723	103.192	109.553	41.22	76.278	42.712	49.775	65.975	80.279	67.576	55.38	58.564	85.018	70.0396	67.8609	50.5087	58.1835	58.3711	64.0226	71.8898	59.6667	56.4033
	30.588	63.786	50.499	62.261	64.921	56.583	46.99	72.372	90.723	64.666	140.753	41.22	76.278	56.408	49.775	58.626	80.279	67.576	54.041	21.059	75.744	62.3995	60.4584	44.999	51.8366	52.0038	57.0388	64.0478	53.1581	50.2507
	48.907	74.166	59.184	45.131	50.516	33.375	46.99	49.08	59.169	59.101	93.529	55.119	53.863	58.618	32.732	41.327	74.112	85.309	51.218	58.823	88.937	73.2682	70.989	52.8369	60.8655	61.0617	66.9738	75.2036	62.4171	59.0033
	35.623	47.217	46.897	47.203	57.271	50.811	43.745	36.358	66.146	43.89	89.534	55.119	53.863	58.618	32.732	41.327	80.54	85.309	85.246	55.212	50.957	41.9795	40.6736	30.2732	34.8732	34.9857	38.373	43.0884	35.7623	33.8063
	55.575	42.05	53.393	61.713	34.116	45.752	38.737	68.531	54.433	54.338	91.889	68.31	64.081	46.422	40.79	66.509	43.289	40.672	46.581	56.536	55.749	45.9272	44.4986	33.1201	38.1527	38.2758	41.9817	47.1404	39.1254	36.9854
	45.734	30.805	58.758	64.149	59.657	43.058	67.551	69.637	54.433	81.873	82.857	68.31	64.081	37.499	40.79	50.993	43.289	42.987	54.457	65.698	91.343	75.2503	72.9095	54.2663	62.5121	62.7136	68.7856	77.2381	64.1057	60.5995
	48.221	29.172	65.366	50.245	33.01	53.701	44.837	56.675	44.367	75.687	85.212	79.528	68.766	56.573	53.533	44.752	49.185	43.694	56.202	45.703	105.032	86.5276	83.836	62.3988	71.8804	72.1121	79.0941	88.8133	73.7128	69.6811
	43.411	49.862	54.053	46.678	45.587	53.701	42.107	43.831	44.367	73.996	60.789	79.528	52.929	59.57	53.533	46.488	49.185	58.169	40.394	37.047	86.361	71.146	68.9329	51.3065	59.1026	59.2931	65.0339	73.0254	60.6093	57.2943
	30.588	39.765	58.392	57.566	60.184	62.101	54.386	72.37	53.035	78.806	74.553	74.959	52.929	48.65	46.643	42.116	42.979	53.66	54.448	56.359	83.348	68.6638	66.5279	49.5165	57.0406	57.2245	62.765	70.4776	58.4947	55.2954
	30.588	46.325	44.697	47.166	47.174	62.101	58.547	72.37	57.257	61.204	90.618	74.959	35.81	42.668	46.643	42.116	42.979	49.348	55.38	47.446	95.041	78.2968	75.8612	56.4633	65.0429	65.2526	71.5704	80.3651	66.701	63.0528
	48.907	60.13	62.078	41.86	43.785	47.565	52.692	51.642	57.8	45.981	90.038	44.561	59.373	50.889	41.461	52.114			54.041	35.394	85.018	70.0396	67.8609	50.5087	58.1835	58.3711	64.0226	71.8898	59.6667	56.4033
	35.623	58.214	34.386	45.171	42.657	47.565	52.692	51.023	57.8	44.079	73.61	44.561	59.373	55.185	41.461	52.114			51.218	54.551	75.744	62.3995	60.4584	44.999	51.8366	52.0038	57.0388	64.0478	53.1581	50.2507
		61.187	50.111	72.232	39.183	35.114		56.412	42.484	48.463	89.326	18.605	28.368	45.837	52.559	41.293			85.246	49.064	88.937	73.2682	70.989	52.8369	60.8655	61.0617	66.9738	75.2036	62.4171	59.0033
		61.681	54.354	52.648	57.403	35.114		56.412	42.484	35.779	56.805	18.605	28.368	49.504	52.559	34.095			46.581	47.963	50.957	41.9795	40.6736	30.2732	34.8732	34.9857	38.373	43.0884	35.7623	33.8063
			41.042	37.402	30.211	52.84		42.319	41.124	55.634	57.075	29.005	39.535	48.214	53.668	46.357				57.222	55.749	45.9272	44.4986	33.1201	38.1527	38.2758	41.9817	47.1404	39.1254	36.9854
			41.197	60.001	29.839	52.84		42.319	41.124	49.348	75.824	29.005	39.535	48.214	62.053	48.284				38.715	91.343	75.2503	72.9095	54.2663	62.5121	62.7136	68.7856	77.2381	64.1057	60.5995
	42.3309	54.1211	51.8672	52.6724	48.3528	53.1951	52.0574	66.3661	56.7288	64.322	91.8197	53.3082	56.2598	50.2628	49.4081	49.9888	59.043	60.2791	55.3297	51.3764	81.753	67.3499	65.2548	48.5689	55.949	56.1294	61.5639	69.1289	57.3753	54.2372
[truncated: 10 more columns]

## Sheet: Figure 2
B - control morphant trace						D - 0.4ng tmem33 morphant trace						E - calcium oscillations per tip cell per minute											H - filopdia number			I - filopodia length
Time [s]	1	2	3	4		Time [s]	1	2	3	4		Treatment	Absolute number of calcium oscillations	Number of tip cells	time [s]	Oscillations per tip cell	Oscillations per tip cell per second	Oscillations per tip cell per minute					Control MO	tmem33 MOs		Control MO	tmem33 MOs
0	562.154	449.09	321.292	286.153		0	223.9	243.802	253.038	234.463		control morphant	28	12	275.298	2.33333	0.00847566	0.50854					11.6667	4.67		13.2432	4.17895
4.38	553.576	416.408	311.495	283.076		4.06	227.498	246.398	251.827	238.727		control morphant	36	12	268.698	3	0.011165	0.669898					12.3333	4.333		14.4636	4.71342
8.78	483.784	385.164	306.443	281.635		8.11	223.32	234.827	242.653	235.905		control morphant	37	14	276.609	2.64286	0.0095545	0.57327					7.66	3		11.8958	6.78506
13.28	458.063	361.457	305.83	285.697		12.17	226.278	238.234	246.602	236.911		control morphant	41	12	271.474	3.41667	0.0125856	0.755138					10	4.67		12.5968	6.85893
17.76	453.385	348.872	300.334	282.392		16.22	222.751	234.928	234.686	237.108		control morphant	25	12	280.347	2.08333	0.00743127	0.445876					9.66	2.33		16.8208	6.72533
22.22	418.135	335.142	301.802	285.961		20.28	222.266	238.053	229.212	239.07		control morphant	21	10	316.54	2.1	0.00663423	0.398054					8.66	5		11.2213	2.35112
26.7	394.748	318.65	304.888	287.258		24.34	222.311	237.768	227.337	234.73		tmem33 morphant	14	14	291.793	1	0.00342709	0.205625					11.66	3.66667		6.64129	5.24999
31.1	357.755	311.702	302.014	283.67		28.39	226.019	236.271	231.705	236.435		tmem33 morphant	9	12	291.76	0.75	0.00257061	0.154236					10	5.667		12.9906	3.38383
35.58	332.013	308.206	301.229	283.449		32.43	225.96	232.518	229.102	233.505		tmem33 morphant	8	12	287.611	0.666667	0.00231795	0.139077					7.66	4		11.915	5.08078
39.98	318.238	308.817	305.186	285.946		36.49	222.73	227.871	224.58	229.457		tmem33 morphant	13	12	281.821	1.08333	0.00384405	0.230643					10.33	4		11.8516	2.787
44.36	305.659	301.62	300.94	283.303		40.55	227.397	232.721	228.447	233.498		tmem33 morphant	19	12	291.231	1.58333	0.00543669	0.326202					10.6667	4.67		7.58115	7.59774
48.78	307.047	300.064	300.195	284.258		44.6	226.615	231.054	224.209	227.197		tmem33 morphant	12	12	302.34	1	0.00330753	0.198452					8.6667	4.67		11.6119	5.20967
53.26	299.509	298.383	301.515	285.062		48.66	228.179	235.063	223.959	226.927													8.67	6		10.0058	3.42061
57.75	297.077	296.074	304.405	287.194		52.7	238.728	241.098	227.881	230.435
62.23	294.136	294.301	312.365	286.159		56.77	241.587	242.777	227.75	230.879
66.62	292.87	291.295	314.556	291.155		60.83	232.653	235.558	224.725	227.241
71.11	293.188	292.184	313.958	309.61		64.88	231.038	233.513	227.777	230.343
75.54	288.41	287.438	306.318	328.181		68.94	226.705	226.891	224.44	226.229
80.02	292.802	287.497	306.483	365.994		73	233.181	230.57	228.283	230.632
84.52	293.375	286.638	307.502	412.381		77.04	233.148	230.803	228.234	229.511
89	289.449	286.996	304.049	550.074		81.11	230.513	228.933	224.75	225.784
93.52	291.64	288.78	302.656	588.757		85.16	237.717	237.372	228.431	230.032
97.91	296.228	291.163	299.046	525.911		89.2	237.232	237.214	228.065	229.813
102.38	308.633	298.704	303.205	441.021		93.26	232.248	231.734	228.466	230
107.02	302.729	301.442	296.797	422.559		97.32	225.254	225.773	224.546	225.384
111.52	306.827	329.495	301.238	402.014		101.39	226.862	228.162	228.056	228.997
116.01	312.026	410.856	302.221	356.996		105.43	225.852	227.921	227.776	229.025
120.52	302.792	448.188	296.711	316.73		109.5	225.882	227.695	228.073	228.727
125	305.406	479.619	301.839	299.984		113.54	225.543	228.174	228.24	229.022
129.39	334.588	471.121	306.284	301.208		117.6	225.251	228.128	227.838	228.444
133.87	316.75	439.267	302.456	297.342		121.67	221.453	224.101	224.107	224.917
138.36	309.288	406.179	307.608	295.002		125.71	221.712	224.019	224.265	224.365
142.86	313.586	381.194	310.904	299.79		129.77	222.096	223.73	223.945	225.241
147.24	309.943	386.798	317.048	296.076		133.81	222.101	224.002	224.188	225.035
151.67	305.832	388.804	320.363	289.751		137.88	222.144	223.718	224.052	224.4
156.06	301.556	411.665	324.127	294.223		141.93	221.779	223.355	223.515	224.232
160.53	304.332	403.904	341.776	289.031		145.97	222.181	223.552	223.662	224.254
165.03	304.777	388.205	345.938	292.458		150.05	218.346	220.247	220.15	220.705
169.41	304.732	364.253	353.161	291.561		154.09	226.151	227.414	227.343	227.638
173.81	305.478	342.014	364.59	286.771		158.16	225.836	228.337	227.498	227.092
178.29	310.893	325.526	381.514	282.821		162.21	225.861	232.484	227.563	227.159
182.77	325.479	328.872	463.729	288.957		166.25	225.385	228.674	227.422	227.238															#DIV/0!		#DIV/0!		#DIV/0!				#DIV/0!		#DIV/0!		#DIV/0!				#DIV/0!		#DIV/0!		#DIV/0!				#DIV/0!
187.16	340.934	321.715	506.792	290.256		170.33	225.562	227.908	227.226	226.695
191.63	341.074	313.112	506.348	288.072		174.38	225.46	227.701	227.099	227.01													number	4.67							number	6							number	4.67							number	4.67
196.03	332.239	301.172	488.805	287.687		178.42	226.141	227.213	227.013	227.079													length	#DIV/0!							length	#DIV/0!							length	#DIV/0!							length	#DIV/0!
200.53	325.224	297.348	501.518	290.388		182.5	222.916	223.166	223.211	223.057
204.93	312.62	289.612	469.91	288.324		186.54	233.511	227.52	227.461	226.575
209.31	304.675	286.488	414.495	289.804		190.61	235.617	227.239	227.032	226.733
213.81	300.348	291.183	402.437	296.586		194.65	235.525	227.459	226.926	226.905
218.29	291.247	285.495	379.343	296.598		198.72	234.437	223.38	223.031	222.86
222.69	290.088	288.051	367.317	294.4		202.76	231.228	223.543	223.245	223.111
227.09	284.423	285.892	346.865	291.532		206.83	233.952	226.962	226.77	226.616
231.58	281.224	286.18	336.044	288.12		210.87	227.621	223.058	222.651	222.784
235.98	274.028	281.128	325.569	284.06		214.93	225.967	223.175	222.612	222.99
240.46	272.543	280.388	323.646	281.534		218.97	226.038	223.684	222.412	222.832
244.86	275.548	281.963	329.772	286.48		223.04	227.685	227.462	226.684	226.676
249.35	269.952	277.682	320.34	286.019		227.08	222.509	223.218	222.417	222.829
253.74	270.165	275.739	319.373	287.899		231.14	222.238	222.922	222.159	222.584
258.14	269.839	275.935	308.11	297.932		235.21	222.112	222.955	222.447	222.644
262.63	269.104	273.213	303.528	316.332		239.25	224.899	226.76	226.319	226.771

## Sheet: Figure 3
G - DLAV diameter measurements dll4 EC-specific knockdown							J - ISV length 30 hpf Ec-specific CRISPRi																																					M - %DLAV coverage EC-specific CRISPRi
CFP-	CFP+						CFP-																																					CFP-
30.979	35.052						131.643	127.698	115.072	114.655	129.116	132.616	113.088	118.663	135.894	122.999	123.249	128.234	113.96	124.421	126.72	104.088	103.408	116.652	121.278	138.082	117.936	116.413	130.674	127.865	112.476	120.307	135.675	136.43	119.802									length (um)	2032.28	1806.86	1944.85	2186.07	2215.74
31.986	43.348						128.515	124.664	112.338	111.93	126.048	129.464	110.401	115.844	132.665	120.076	120.32	125.187	111.252	121.465	123.709	101.615	100.951	113.88	118.396	134.8	115.134	113.647	127.569	124.826	109.803	117.448	132.451	133.188	116.955									gap lengths (um)				19.961
30.979	49.485						123.558	119.856	108.005	107.614	121.187	124.471	106.143	111.376	127.548	115.445	115.68	120.359	106.961	116.78	118.938	97.6957	97.0577	109.488	113.829	129.601	110.694	109.264	122.649	120.012	105.568	112.919	127.342	128.052	112.444
27.741	31.202						102.082	99.0232	89.2323	88.9089	100.123	102.836	87.694	92.0171	105.379	95.3794	95.5731	99.4386	88.3697	96.4819	98.2648	80.7149	80.1877	90.4573	94.0443	107.075	91.4535	90.2723	101.331	99.1523	87.219	93.2919	105.209	105.794	92.8999
29.635	41.237						90.3389	87.632	78.9674	78.6812	88.6051	91.0066	77.6061	81.4318	93.2565	84.4073	84.5788	87.9997	78.2041	85.3831	86.9609	71.4298	70.9633	80.0515	83.2258	94.7575	80.9331	79.8878	89.6744	87.7463	77.1857	82.56	93.1059	93.6243	82.2132
31.915	45.781						104.75	101.611	91.5642	91.2323	102.739	105.524	89.9857	94.4217	108.133	97.8719	98.0707	102.037	90.6791	99.0032	100.833	82.8242	82.2833	92.8212	96.5019	109.873	93.8434	92.6314	103.979	101.743	89.4983	95.7298	107.958	108.559	95.3277									gaps	0	0	0	19.961	0
38.019	39.801						86.7035	84.1055	75.7896	75.5149	85.0394	87.3443	74.4831	78.1549	89.5036	81.0106	81.1752	84.4583	75.057	81.9471	83.4614	68.5553	68.1076	76.83	79.8767	90.9442	77.6762	76.673	86.0657	84.2152	74.0796	79.2376	89.3591	89.8567	78.9047									total-gaps	2032.28	1806.86	1944.85	2166.11	2215.74
35.593	29.703						49.8214	48.3285	43.55	43.3922	48.8652	50.1896	42.7993	44.9092	51.4304	46.5501	46.6447	48.5313	43.1291	47.0882	47.9584	39.3931	39.1358	44.1479	45.8985	52.2582	44.6341	44.0576	49.4549	48.3915	42.5675	45.5313	51.3473	51.6332	45.34									ratio actual:total length	1	1	1	0.990869	1
30.928	38.905						61.0018	59.1739	53.3231	53.1298	59.831	61.4526	52.4039	54.9872	62.9719	56.9965	57.1122	59.4222	52.8077	57.6553	58.7207	48.2333	47.9183	54.0551	56.1986	63.9854	54.6504	53.9446	60.553	59.2511	52.12	55.749	62.8702	63.2202	55.5148									% coverage	100	100	100	99.0869	100
37.342	41.772						46.0777	44.6971	40.2776	40.1317	45.1934	46.4183	39.5833	41.5346	47.5658	43.0523	43.1397	44.8846	39.8883	43.55	44.3547	36.4331	36.1951	40.8306	42.4497	48.3314	41.2803	40.7471	45.7388	44.7553	39.3689	42.1101	47.489	47.7535	41.9331
27.119	29.769						92.449	89.6789	80.8119	80.519	90.6747	93.1323	79.4188	83.3339	95.4347	86.3789	86.5544	90.0551	80.0307	87.3774	88.992	73.0983	72.6208	81.9213	85.1698	96.9708	82.8235	81.7538	91.7689	89.7958	78.9886	84.4884	95.2806	95.8112	84.1334									CFP+
24.913	39.653																																											length (um)	1039.51	1040.22	1693.92	1787.84	2083.24
33.565	35.699						CFP+																																					gap lengths (um)	75.0937	13.4434	61.6091	80.0057
24.828	44.499						99.2036	93.6181	89.7552	78.3816	102.349	91.8136	85.4578	111.171	83.5094	93.4201	84.6777	78.7054	96.6958	116.356	98.9612	116.491	103.43	106.552	95.5647	103.892	103.067	116.953	123.742	111.603	120.535	114.644	108.304	104.771	124.696	114.691	98.8474	119.332	125.766	100.148	93.7137				50.0625	33.6086	107.816	53.3371
30.928	37.572						96.8463	91.3936	87.6225	76.5191	99.9173	89.6319	83.4271	108.529	81.525	91.2002	82.6656	76.8352	94.3982	113.591	96.6097	113.723	100.973	104.02	93.2939	101.424	100.618	114.174	120.802	108.951	117.671	111.92	105.73	102.281	121.733	111.966	96.4985	116.497	122.777	97.7681	91.4868					20.1652	77.0114
36.009	38.09						93.111	87.8686	84.243	73.5678	96.0636	86.1749	80.2094	104.343	78.3807	87.6827	79.4773	73.8718	90.7573	109.21	92.8836	109.337	97.0783	100.008	89.6957	97.5119	96.7368	109.77	116.142	104.749	113.132	107.603	101.652	98.3365	117.038	107.648	92.7767	112.004	118.042	93.9973	87.9583						61.6091
35.593	31.31						76.9271	72.5959	69.6004	60.7808	79.3665	71.1966	66.268	86.207	64.7571	72.4423	65.6631	61.0319	74.9825	90.2279	76.7392	90.3329	80.2048	82.6255	74.1054	80.563	79.9226	90.6908	95.9553	86.5421	93.4684	88.9002	83.9838	81.2443	96.695	88.937	76.6509	92.5358	97.5245	77.6593	72.67
31.54	38.448						68.0778	64.2448	61.5939	53.7888	70.2365	63.0064	58.6448	76.2901	57.3077	64.1089	58.1095	54.011	66.3569	79.8485	67.9115	79.9414	70.9784	73.1206	65.5806	71.2954	70.7287	80.2581	84.9171	76.5867	82.7163	78.6735	74.3227	71.8983	85.5716	78.7061	67.8333	81.8909	86.3057	68.7257	64.3104			gaps	125.156	67.2172	308.046	133.343	0
	35.644						78.9374	74.493	71.4193	62.3691	81.4406	73.0571	67.9997	88.4598	66.4494	74.3354	67.379	62.6268	76.942	92.5858	78.7446	92.6935	82.3008	84.7847	76.0419	82.6684	82.0112	93.0607	98.4629	88.8037	95.911	91.2234	86.1785	83.3674	99.2219	91.2612	78.654	94.954	100.073	79.6887	74.5691			total-gaps	914.351	973	1385.87	1654.5	2083.24
							65.3382	61.6594	59.1152	51.6243	67.4101	60.4709	56.2848	73.2201	55.0015	61.529	55.7711	51.8375	63.6865	76.6353	65.1786	76.7244	68.1221	70.1781	62.9415	68.4263	67.8824	77.0284	81.4998	73.5047	79.3876	75.5075	71.3317	69.005	82.128	75.5388	65.1036	78.5955	82.8326	65.9601	61.7224			ratio actual:total length	0.8796	0.935382	0.818146	0.925417	1
							37.5445	35.4306	33.9687	29.6642	38.735	34.7477	32.3422	42.0735	31.6049	35.3556	32.047	29.7868	36.5954	44.036	37.4528	44.0872	39.1442	40.3256	36.1673	39.319	39.0064	44.2619	46.8312	42.2371	45.6175	43.388	40.9885	39.6515	47.1922	43.4059	37.4097	45.1623	47.5971	37.9018	35.4668			% coverage	87.96	93.5382	81.8146	92.5417	100
							45.9698	43.3816	41.5916	36.3212	47.4275	42.5454	39.6002	51.5153	38.6973	43.2898	39.2387	36.4712	44.8078	53.9181	45.8575	53.9808	47.9285	49.375	44.2836	48.1426	47.7599	54.1947	57.3406	51.7155	55.8545	53.1247	50.1867	48.5497	57.7826	53.1467	45.8048	55.2972	58.2783	46.4074	43.4259
							34.7233	32.7683	31.4162	27.4352	35.8244	32.1367	29.912	38.9121	29.23	32.699	29.639	27.5485	33.8456	40.7271	34.6385	40.7744	36.2028	37.2955	33.4496	36.3645	36.0754	40.936	43.3123	39.0633	42.1897	40.1277	37.9086	36.672	43.6461	40.1444	34.5987	41.7688	44.0206	35.0538	32.8017
							69.6679	65.7454	63.0326	55.0452	71.8771	64.4781	60.0146	78.0721	58.6463	65.6063	59.4668	55.2726	67.9068	81.7136	69.4977	81.8086	72.6363	74.8285	67.1124	72.9607	72.3808	82.1327	86.9005	78.3755	84.6483	80.5111	76.0587	73.5777	87.5703	80.5445	69.4178	83.8037	88.3216	70.331	65.8125
[truncated: 26 more columns]

## Sheet: Figure 4
E - calcium oscillations per tip cell per minute												H - average EC number per ISV																		I relative expresion levels qPCR
Treatment	Absolute number of calcium oscillations	Number of tip cells	time [s]	Oscillations per tip cell	Oscillations per tip cell per second	Oscillations per tip cell per minute						control morphant																		Gene	Average Experimental Ct Value	Average Experimental XT Value	Average Control Ct Value	Average Control Ct Value	DCt Value (Experimental	DCt Value (Control)		ΔCt Value (Experimental)	ΔCt Value (Control)	Delta Delta Ct Value	Expression Fold Change
control	36	12	293.051	3	0.0102371	0.614228						4	4	4	4	4	4	3	3	4	3	3	4	3	4	4	4				TE	HE	TC	HC	DCTE	DCTH		ΔCTE	ΔCTC	ΔΔCt	2^-ΔΔCt
control	35	14	297.405	2.5	0.00840605	0.504363						3	3	3	3	3	3	2	1	2	4	4	3	4	4	2	3			vegfr1 1	24.2058	19.2544	22.2353	17.132	4.95139	5.1033		4.95139	5.1033	-0.15191	1.11104
control	22	16	299.375	1.375	0.0045929	0.275574						4	2	3	3	2	3	3	2	3	2	2	3	4	2	3	3			vegfr1 2	22.2542	17.7854	23.3475	19.2844	4.46887	4.06315		4.46887	4.06315	0.40572	0.754859
control	20	14	289.368	1.42857	0.00493686	0.296212						3	3	3	4	3	2	3	1	4	4	2	4	1	3	3	4			vegfr1 3	26.2731	18.7268	29.7353	22.2849	7.54629	7.4504		7.54629	7.4504	0.09589	0.935695
control	21	14	287.151	1.5	0.00522374	0.313424						4	2	2	4	3	2	4	3	1	2	4	2	3	3	2	2			vegfr2 1	23.2036	17.3265	23.1724	18.0691	5.87715	5.1033		5.87715	5.1033	0.77385	0.584855
control	25	12	286.705	2.08333	0.00726646	0.435988						4	3	4	4	2	4	4	4	3	3	3	3	4	4	3	4			vegfr2 2	23.4874	20.0026	24.2846	20.2215	3.4848	4.06315		3.4848	4.06315	-0.57835	1.49314
vegf165	23	12	296.721	1.91667	0.0064595	0.38757						2	4	2	4	2	3	3	4	4	3	3	3	4	4	3	3			vegfr2 3	24.7848	17.4294	30.6724	23.222	7.35544	7.4504		7.35544	7.4504	-0.09496	1.06804
vegf165	44	12	292.678	3.66667	0.012528	0.75168						4	4	4	3	4	3	2	4	3	3	2	3	3	4	4	2			vegfr3 1	18.3522	12.4025	21.6415	16.5382	5.94972	5.1033		5.94972	5.1033	0.84642	0.556163
vegf165	39	14	289.487	2.78571	0.00962294	0.577377						4	2	1	3	2	2	1	4	3	2	2	2	3	3	2	2			vegfr3 2	21.4658	17.0818	22.7537	18.6906	4.38401	4.06315		4.38401	4.06315	0.32086	0.800592
vegf165	41	12	284.639	3.41667	0.0120035	0.72021						4	2	3	2	2	3	4	3	2	2	2	2	2	3	2	3			vegfr3 3	24.3757	16.7336	29.1415	21.6911	7.64209	7.4504		7.64209	7.4504	0.19169	0.875579
vegf165	31	14	285.143	2.21429	0.00776552	0.465931						3.6	2.9	2.9	3.4	2.7	2.9	2.9	2.9	2.9	2.8	2.7	2.9	3.1	3.4	2.8	3			vegfr4 1	21.1033	16.1828	24.2311	19.1278	4.92048	5.1033		4.92048	5.1033	-0.18282	1.1351
vegf165	39	14	305.363	2.78571	0.00912262	0.547357																								vegfr4 2	19.2959	14.5996	25.3434	21.2802	4.69636	4.06315		4.69636	4.06315	0.63321	0.64474
tmem33 CRISPRi	20	12	290.576	1.66667	0.00573573	0.344144						tmem33 morphant																		vegfr4 3	25.3854	15.6753	31.7311	24.2807	9.71005	7.4504		9.71005	7.4504	2.25965	0.208823
tmem33 CRISPRi	11	14	283.977	0.785714	0.00276683	0.16601						3	2	2	2	2	2	3	3	4	4	3	4	3	4	3	2
tmem33 CRISPRi	9	12	289.642	0.75	0.00258941	0.155364						2	1	3	1	2	3	2	2	3	1	4	3	2	3	2	2
tmem33 CRISPRi	6	12	318.435	0.5	0.00157018	0.0942108						1	3	2	2	1	1	1	1	2	2	3	1	1	4	1	1
tmem33 CRISPRi	7	12	295.368	0.583333	0.00197493	0.118496						1	1	1	2	2	2	1	4	3	2	2	2	1	2	2	2
tmem33 CRISPRi	20	14	298.104	1.42857	0.00479219	0.287531						2	2	1	1	2	4	2	3	2	3	2	3	4	3	3	1
tmem33 CRISPRi +VEGF165	12	14	291.405	0.857143	0.00294141	0.176485						1	2	3	1	1	3	3	2	2	2	1	4	3	2	2	1
tmem33 CRISPRi +VEGF165	10	14	291.721	0.714286	0.00244853	0.146912						1	1	2	2	1	4	3	2	1	3	2	3	2	3	1	2
tmem33 CRISPRi +VEGF165	18	12	298.318	1.5	0.0050282	0.301692						2	2	3	2	2	3	2	3	4	2	3	2	2	2	2	1
tmem33 CRISPRi +VEGF165	6	12	290.487	0.5	0.00172125	0.103275						2	2	1	2	1	2	2	3	3	2	3	1	3	3	3	2
tmem33 CRISPRi +VEGF165	24	14	291.913	1.71429	0.00587259	0.352355						1	1	3	2	2	1	1	4	2	2	2	2	2	2	1	2
												1.6	1.7	2.1	1.7	1.6	2.5	2	2.7	2.6	2.3	2.5	2.5	2.3	2.8	2	1.6

## Sheet: Figure 6
C - tmem33 MO CSL:Venus fluorescence d1									F - tmem33 MO CSL:Venus fluorescence d2								G 26hpf qPCR														H 48hpf qPCR															U- pERK fluorescence
control	yolk cell extension	DA	background subtracted Mean pixel intensity	normalised		ctrl mean				yolk cell extension	DA	background subtracted Mean pixel intensity	normalised		ctrl mean		Gene	Average Experimental Ct Value	Average Experimental XT Value	Average Control Ct Value	Average Control Ct Value	DCt Value (Experimental	DCt Value (Control)		ΔCt Value (Experimental)	ΔCt Value (Control)	Delta Delta Ct Value	Expression Fold Change			Gene	Average Experimental Ct Value	Average Experimental XT Value	Average Control Ct Value	Average Control Ct Value	DCt Value (Experimental	DCt Value (Control)		ΔCt Value (Experimental)	ΔCt Value (Control)	Delta Delta Ct Value	Expression Fold Change			controls
1	256.306	431.052	174.746	1.29235		135.215			1	228.89	348.513	119.623	0.884686		60.9938			TE	HE	TC	HC	DCTE	DCTH		ΔCTE	ΔCTC	ΔΔCt	2^-ΔΔCt				TE	HE	TC	HC	DCTE	DCTH		ΔCTE	ΔCTC	ΔΔCt	2^-ΔΔCt			background fluorescence (A.U)	139.294	125.573	144.743	118.274
2	256.022	381.813	125.791	0.930302					2	230.717	285.023	54.306	0.401626				Notch1b	23.3147	20.5152	21.2848	19.1269	2.79945	2.15789		2.79945	2.15789	0.641556	0.641021			Notch1b	25.5347	22.416	23.4784	21.4728	3.11876	2.00553		3.11876	2.00553	1.11322	0.462261			mean background fluorescence	142.233
3	222.73	430.723	207.993	1.53824					3	243.036	256.788	13.752	0.101705				Notch1b	19.4729	17.7555	20.3748	18.427	1.7174	1.94787		1.7174	1.94787	-0.230472	1.17322			Notch1b	21.4758	19.3155	23.9858	22.3718	2.1603	1.61395		2.1603	1.61395	0.546359	0.684746
4	270.266	367.866	97.6	0.721812					4	221.944	264.253	42.309	0.312901				Notch1b	21.2731	18.4377	19.2857	16.4689	2.8354	2.81681		2.8354	2.81681	0.018589	0.987198			Notch1b	18.4738	15.0823	26.2847	24.2746	3.39157	2.0101		3.39157	2.0101	1.38147	0.383828			ISV fluorescence (A.U)	136.88	123.396	142.234	116.224
5	270.859	361.984	91.125	0.673926					5	222.872	255.292	32.42	0.239766				dll4	23.2036	17.3265	23.5702	21.4123	5.87715	2.15789		5.87715	2.15789	3.71925	0.0759264			dll4	19.4736	16.8754	25.7637	23.7582	2.59825	2.00553		2.59825	2.00553	0.59272	0.663092			mean ISV fluorescence	139.768
6	267.147	295.718	28.5707	0.211298					6	227.688	280.444	52.756	0.390163				dll4	17.3947	15.1872	22.6602	20.7123	2.20755	1.94787		2.20755	1.94787	0.259676	0.835275			dll4	22.2847	20.32	26.2711	24.6572	1.96471	1.61394		1.96471	1.61394	0.350766	0.784168
7	269.062	447.194	178.132	1.3174					7	224.696	294.93	70.234	0.519424				dll4	22.8328	19.9294	21.5711	18.7543	2.90339	2.8168		2.90339	2.8168	0.086585	0.941749			dll4	26.3837	22.6984	28.5701	26.56	3.68534	2.0101		3.68534	2.0101	1.67524	0.313114			normalised mean SIV fluorescence	0.982666
8	251.398	417.575	166.177	1.22898					8	241.481	254.874	13.393	0.0990495				hey2	20.3736	16.7125	25.2422	23.0843	3.66113	2.15789		3.66113	2.15789	1.50324	0.352761			hey2	26.3736	20.6925	27.4358	25.4302	5.68113	2.00553		5.68113	2.00553	3.6756	0.0782591
9	244.72	362.481	117.761	0.870915					9	228.794	288.009	59.215	0.437931				hey2	26.1249	23.5178	24.3322	22.3843	2.6071	1.94787		2.6071	1.94787	0.659229	0.633217			hey2	26.1249	24.4278	27.9432	26.3292	1.6971	1.61394		1.6971	1.61394	0.083158	0.943989
10	248.863	303.016	54.153	0.400495					10	222.934	280.552	57.618	0.426121				hey2	25.3757	22.4536	23.2431	20.4263	2.92209	2.8168		2.92209	2.8168	0.105286	0.929621			hey2	19.2847	15.7959	30.2421	28.232	3.4888	2.0101		3.4888	2.0101	1.4787	0.358812
11	248.952	430.476	181.524	1.34248					11	233.507	322.45	88.943	0.657788				her12	23.1033	20.3828	18.9995	16.8416	2.72048	2.15789		2.72048	2.15789	0.562588	0.677086			her12	25.3949	22.4258	21.1931	19.1875	2.9691	2.00553		2.9691	2.00553	0.963565	0.512788			tmem33 CRISPRi
12	246.822	445.832	199.01	1.4718					12	238.074	365.43	127.356	0.941876				her12	25.7347	23.0226	18.0895	16.1416	2.71215	1.94787		2.71215	1.94787	0.764276	0.588749			her12	22.4843	20.3366	21.7004	20.0865	2.1477	1.61394		2.1477	1.61394	0.533755	0.690755			background fluorescence (A.U)	173.956	124.693	94.7556	129.856
																	her12	18.3375	15.8053	17.0004	14.1836	2.53215	2.8168		2.53215	2.8168	-0.284653	1.21812			her12	22.3837	18.7953	23.9994	21.9893	3.58842	2.0101		3.58842	2.0101	1.57833	0.33487			mean background fluorescence	134.601
																																													ISV fluorescence (A.U)	172.723	123.81	94.0844	128.936
																																													mean ISV fluorescence	133.648
																																													normalised mean SIV fluorescence	0.992916
tmem33 mo	yolk cell extension	DA	background subtracted Mean pixel intensity	normalised					tmem33 mo	yolk cell extension	DA	background subtracted Mean pixel intensity	normalised
1	360.473	523.528	163.055	1.20589					1	246.619	273.602	26.983	0.199556
2	372.112	576.888	204.776	1.51444					2	272.861	319.813	46.952	0.347239
3	290.725	386.265	95.54	0.706577					3	250.525	286.17	35.645	0.263617
4	366.58	475.238	108.658	0.803593					4	230.818	268.092	37.274	0.275664
5	272.802	424.662	151.86	1.1231					5	231.019	256.409	25.39	0.187775
6	275.966	432.997	157.031	1.16134					6	230.575	254.237	23.662	0.174995
7	308.895	508.45	199.555	1.47583					7	249.821	267.176	17.355	0.128351
8	311.81	513.717	201.907	1.49323					8	241.728	311.785	70.057	0.518115
9	262.262	351.345	89.083	0.658824					9	270.637	306.198	35.561	0.262996
10	231.344	363.91	132.566	0.980407					10	248.73	276.713	27.983	0.206952
11	275.007	334.46	59.453	0.439692
[truncated: 36 more columns]

## Sheet: Figure 7
C - Mean SeA length 30 hpf											F - Number of ISV defects at 55 hpf					G - qPCR														J - calcium oscillations												M - CSL venus quantification
Control											control	SKF96365				Gene	Average Experimental Ct Value	Average Experimental XT Value	Average Control Ct Value	Average Control Ct Value	DCt Value (Experimental	DCt Value (Control)		ΔCt Value (Experimental)	ΔCt Value (Control)	Delta Delta Ct Value	Expression Fold Change			Treatment	Absolute number of calcium oscillations	Number of tip cells	time [s]	Oscillations per tip cell	Oscillations per tip cell per second	Oscillations per tip cell per minute						CTRL	yolk cell extension	DA	background subtracted Mean pixel intensity	normalised		ctrl mean
373.952	384.257	383.657	359.571	373.355	367.289	323.385	481.697				0	15					TE	HE	TC	HC	DCTE	DCTH		ΔCTE	ΔCTC	ΔΔCt	2^-ΔΔCt			control	27	12	289.807	2.25	0.00776379	0.465828						1	225.405	289.344	63.939	1.4604		43.7819
365.066	375.126	374.54	351.027	364.484	358.562	315.7	470.251				0	12				tmem33	26.4957	22.3947	22.4957	19.4958	4.101	2.99994		4.101	2.99994	1.10106	0.466173			control	20	14	288.757	1.42857	0.00494732	0.296839						2	223.663	267.671	44.008	1.00516
350.986	360.658	360.095	337.488	350.426	344.732	303.524	452.114				0	13				tmem33	27.4946	23.7537	23.4966	19.3495	3.74083	4.1471		3.74083	4.1471	-0.406266	1.32525			control	26	14	326.304	1.85714	0.00569145	0.341487						3	227.01	260.162	33.152	0.757208
289.98	297.971	297.505	278.828	289.517	284.813	250.768	373.531				0	9				tmem33	21.1208	18.7346	20.4925	19.4784	2.38622	1.01409		2.38622	1.01409	1.37213	0.386322			control	46	12	292.847	3.83333	0.0130899	0.785393						4	223.553	268.712	45.159	1.03145
256.622	263.693	263.282	246.753	256.213	252.05	221.921	330.562				0	18																		control	40	14	284.916	2.85714	0.010028	0.60168						5	223.439	315.317	91.878	2.09854
297.558	305.757	305.28	286.115	297.083	292.256	257.321	383.292				0	15																		control	32	12	287.035	2.66667	0.00929039	0.557423						6	220.829	271.28	50.451	1.15233
246.295	253.082	252.687	236.823	245.902	241.907	212.99	317.259				0	10																		SKF 96365	10	12	268.772	0.833333	0.00310052	0.186031						7	221.068	255.445	34.377	0.785187
141.526	145.425	145.198	136.083	141.3	139.004	122.388	182.303				0	13																		SKF 96365	12	11	293.585	1.09091	0.00371583	0.22295						8	221.247	276.947	55.7	1.27221
173.285	178.06	177.782	166.621	173.009	170.198	149.853	223.213				0	17																		SKF 96365	13	14	289.746	0.928571	0.00320478	0.192287
130.891	134.498	134.288	125.857	130.682	128.559	113.192	168.604				0	11																		SKF 96365	21	12	311.661	1.75	0.00561508	0.336905
262.616	269.853	269.431	252.517	262.197	257.937	227.104	338.283																							SKF 96365	29	14	278.953	2.07143	0.00742573	0.445544						SKF	yolk cell extension	DA	background subtracted Mean pixel intensity	normalised
																														SKF 96365	23	14	290.854	1.64286	0.00564839	0.338903						1	223.471	248.322	24.851	0.567609
																																										2	229.737	244.994	15.257	0.348477
																																										3	236.005	258.834	22.829	0.521425
SKF96365 50µM																																										4	224.903	233.194	8.291	0.18937
301.696	288.632	307.566	283.407	344.015	314.778	287.789	296.83																																			5	235.752	256.539	20.787	0.474785
294.527	281.773	300.257	276.673	335.841	307.299	280.951	289.777																																			6	231.81	269.219	37.409	0.85444
283.167	270.906	288.677	266.002	322.888	295.447	270.115	278.6																																			7	237.61	259.46	21.85	0.499065
233.949	223.819	238.501	219.767	266.766	244.094	223.165	230.176																																			8	226.912	257.97	31.058	0.70938
207.037	198.072	211.065	194.486	236.078	216.014	197.493	203.697
240.063	229.668	244.734	225.51	273.737	250.473	228.997	236.191
198.705	190.101	202.571	186.66	226.578	207.322	189.546	195.5
114.18	109.235	116.401	107.258	130.196	119.131	108.916	112.338
139.803	133.749	142.523	131.328	159.413	145.865	133.358	137.548
105.6	101.027	107.654	99.1984	120.413	110.179	100.732	103.897
211.873	202.698	215.995	199.029	241.592	221.06	202.106	208.455

## Sheet: Figure 8
N/A

## Sheet: Figure S1
N/A

## Sheet: Figure S2
Panel E - SeA migration rate comparison
	CONTROL
time	1300	1700		1300	1700		1300	1700		1300	1700		1300	1700		1300	1700		1300	1700
vessel 1	69.411	82.364	12.953	76.733	77.541	0.808	55.039	121.512	66.473	52.788	87.44	34.652	54.583	97.297	42.714	62.501	65.162	2.661	62.524	68.103	5.579
vessel 2	77.657	75.687	-1.97	49.086	67.855	18.769	53.712	104.097	50.385	44.334	63.772	19.438	51.838	80.981	29.143	52.579	58.826	6.247	46.959	72.441	25.482
vessel 3	51.671	85.613	33.942	45.574	62.861	17.287	65.551	93.799	28.248	53.35	81.783	28.433	40.209	76.532	36.323	40.976	58.546	17.57	63.002	56.466	-6.536
vessel 4	55.479	59.809	4.33	51.415	57.503	6.088	61.569	95.551	33.982	66.279	78.781	12.502	37.323	65.504	28.181	45.96	54.457	8.497	52.414	49.042	-3.372
vessel 5	60.376	60.25	-0.126	63.1	63.852	0.752	59.911	79.339	19.428	73.294	53.121	-20.173	31.574	70.847	39.273	57.04	52.588	-4.452	50.162	48.954	-1.208
mean rate			9.8258			8.7408			39.7032			14.9704			35.1268			6.1046			3.989
mean rate per ISV			2.45645			2.1852			9.9258			3.7426			8.7817			1.52615			0.99725
time	1300	1700		1300	1700		1300	1700		1300	1700		1300	1700		1300	1700		1300	1700
vessel 1	57.635	99.309	41.674	88.649	123.493	34.844	56.731	89.081	32.35	65.659	137.336	71.677	58.875	119.316	60.441	72.908	101.377	28.469	62.835	96.769	33.934
vessel 2	56.703	81.761	25.058	57.632	89.533	31.901	66.621	63.332	-3.289	74.747	126.193	51.446	62.854	100.375	37.521	56.086	92.777	36.691	61.78	110.114	48.334
vessel 3	57.501	86.481	28.98	58.835	83.838	25.003	69.527	101.717	32.19	71.218	86.591	15.373	34.139	114.628	80.489	62.13	75.954	13.824	58.623	61.38	2.757
vessel 4	64.944	62.611	-2.333	79.322	71.444	-7.878	41.051	99.085	58.034	59.335	62.924	3.589	60.534	96.753	36.219	48.024	66.318	18.294	51.221	81.831	30.61
vessel 5	55.538	71.933	16.395	75.446	68.651	-6.795	57.992	72.946	14.954	65.832	60.358	-5.474	45.843	101.335	55.492	49.602	61.318	11.716	56.523	71.893	15.37
mean rate			21.9548			15.415			26.8478			27.3222			54.0324			21.7988			26.201
mean rate per ISV			5.4887			3.85375			6.71195			6.83055			13.5081			5.4497			6.55025
time	1300	1700		1300	1700		1300	1700		1300	1700		1300	1700		1300	1700
vessel 1	59.084	106.231	47.147	71.437	88.117	16.68	75.566	136.658	61.092	88.692	105.392	16.7	44.868	90.206	45.338	54.696	71.174	16.478
vessel 2	39.988	86.373	46.385	66.761	77.712	10.951	67.838	107.25	39.412	73.668	107.939	34.271	51.879	67.774	15.895	54.574	82.998	28.424
vessel 3	58.3	90.225	31.925	71.062	77.55	6.488	77.22	85.274	8.054	64.258	93.09	28.832	52.498	75.418	22.92	67.522	73.599	6.077
vessel 4	59.476	65.283	5.807	60.952	76.037	15.085	53.744	81.868	28.124	59.591	94.055	34.464	72.276	50.69	-21.586	58.541	76.181	17.64
vessel 5	44.658	47.932	3.274	59.627	62.943	3.316	61.492	82.981	21.489	72.451	59.673	-12.778	53.976	63.864	9.888	52.541	56.401	3.86
mean rate			26.9076			10.504			31.6342			20.2978			14.491			14.4958
mean rate per ISV			6.7269			2.626			7.90855			5.07445			3.62275			3.62395			0
	tmem33 mo
time	1300	1700		1300	1700		1300	1700		1300	1700		1300	1700		1300	1700		1300	1700
vessel 1	57.019	63.301	6.282	46.294	51.207	4.913	48.099	80.99	32.891	61.926	68.839	6.913	53.192	42.724	-10.468	54.052	54.687	0.635	42.302	48.262	5.96
vessel 2	41.071	46.565	5.494	42.384	40.669	-1.715	67.687	88.355	20.668	46.856	50.996	4.14	53.988	45.659	-8.329	58.433	52.753	-5.68	55.162	39.386	-15.776
vessel 3	36.692	46.953	10.261	51.751	52.848	1.097	57.256	96.17	38.914	57.838	63.412	5.574	48.815	48.731	-0.084	45.317	48.306	2.989	34.232	65.027	30.795
vessel 4	60.002	48.265	-11.737	31.818	51.451	19.633	62.859	84.26	21.401	68.09	72.53	4.44	54.506	78.107	23.601	61.008	59.154	-1.854	41.917	40.92	-0.997
vessel 5	44.183	46.147	1.964	38.681	54.577	15.896	59.93	77.568	17.638	58.055	55.441	-2.614	54.114	51.2	-2.914	50.331	56.421	6.09	55.039	41.54	-13.499
mean rate			2.4528			7.9648			26.3024			3.6906			0.3612			0.436			1.2966
mean rate per ISV			0.6132			1.9912			6.5756			0.92265			0.0903			0.109			0.32415
time	1300	1700		1300	1700		1300	1700		1300	1700		1300	1700		1300	1700		1300	1700
vessel 1	34.178	49.02	14.842	50.113	62.123	12.01	31.524	41.122	9.598	57.704	46.264	-11.44	42.278	55.949	13.671	71.76	59.474	-12.286	48.809	53.254	4.445
vessel 2	45.691	44.597	-1.094	47.456	61.559	14.103	32.76	51.178	18.418	55.495	67.292	11.797	39.829	64.481	24.652	41.802	53.982	12.18	51.106	35.602	-15.504
vessel 3	35.807	51.404	15.597	65.835	52.551	-13.284	41.125	38.953	-2.172	53.86	40.378	-13.482	43.253	46.845	3.592	40.972	55.396	14.424	54.8	50.428	-4.372
vessel 4	57.124	49.502	-7.622	66.109	51.205	-14.904	43.479	55.781	12.302	36.077	54.949	18.872	45.328	68.731	23.403	45.455	47.241	1.786	41.534	46.55	5.016
vessel 5	56.322	48.592	-7.73	41.022	57.365	16.343	36.997	43.051	6.054	35.595	58.778	23.183	54.184	40.464	-13.72	42.817	38.335	-4.482	34.439	47.063	12.624
mean rate			2.7986			2.8536			8.84			5.786			10.3196			2.3244			0.4418
mean rate per ISV			0.69965			0.7134			2.21			1.4465			2.5799			0.5811			0.11045
time	1300	1700		1300	1700		1300	1700		1300	1700		1300	1700		1300	1700
vessel 1	60.709	47.202	-13.507	43.765	71.508	27.743	54.315	45.671	-8.644	46.284	43.194	-3.09	55.94	57.331	1.391	55.559	71.508	15.949
vessel 2	37.618	76.744	39.126	43.42	66.51	23.09	52.414	53.146	0.732	52.781	50.888	-1.893	41.581	53.638	12.057	56.253	76.662	20.409
vessel 3	52.205	45.831	-6.374	54.905	51.646	-3.259	42.102	39.82	-2.282	43.301	52.406	9.105	34.977	56.686	21.709	49.192	62.066	12.874
vessel 4	40.378	45.15	4.772	60.911	47.689	-13.222	39.999	69.093	29.094	46.028	55.789	9.761	50.391	58.23	7.839	46.877	60.464	13.587
vessel 5	49.99	34.712	-15.278	32.317	52.595	20.278	38.47	52.143	13.673	44.739	34.803	-9.936	52.781	63.141	10.36	41.859	74.131	32.272
mean rate			1.7478			10.926			6.5146			0.7894			10.6712			19.0182
mean rate per ISV			0.43695			2.7315			1.62865			0.19735			2.6678			4.75455

## Sheet: Figure S3
	Panel D - mean erythrocyte veolcity
	Control morpholino	tmem33 morpholinos	tmem33CRISPRi
	0.027	0.134897	1.1581
	0.5555	0.00112172	0.442951
	0.6489	0.7254	0.87684
	0.4956	0.0709972	0.104629
	0.1436	0.0978415	0.65593
	1.7504	0.7531	0.5406
	0.00164336	0.0772295	0.0197564
		0.111887

[truncated: 11 more sheets: Figure S4, Figure S5, Figure S6, Figure S7, Figure S8, Figure S9, Figure S10, Figure S11, Figure S12, Figure S13, Figure S14]
